# Supplementary material for: Unveiling the Impact of Eco-Friendly Synthesized Nanoparticles on Vegetative Growth and Gene Expression in Pelargonium graveolens and Sinapis alba L
Source: Molecules. 2024 Jul 19;29(14):3394. doi: 10.3390/molecules29143394 (PMC11280068; doi:10.3390/molecules29143394)
Supplement: Supplementary file 1 [file molecules-29-03394-s001.zip]

Archive with 1 entries (1 files):
- molecules-3072541-supplementary.pdf
